# Supplementary material for: Pempheris gasparinii, a new species of sweeper fish from Trindade Island, southwestern Atlantic (Teleostei, Pempheridae)
Source: Zookeys. 2016 Feb 8;(561):105–15. doi: 10.3897/zookeys.561.7263 (PMC4768368; doi:10.3897/zookeys.561.7263)
Supplement: XML Treatment for Pempheris gasparinii [file zookeys.561.7263-treatment1.xml]

<!DOCTYPE tp:taxon-treatment
  PUBLIC "-//TaxonX//DTD Taxonomic Treatment Publishing DTD v0 20100105//EN" "tax-treatment-NSO.dtd">
<tp:taxon-treatment xmlns:tp="http://www.plazi.org/taxpub"><tp:treatment-meta><kwd-group><label>Taxon classification</label><kwd><named-content content-type="kingdom">Animalia</named-content></kwd><kwd><named-content content-type="order">Perciformes</named-content></kwd><kwd><named-content content-type="family">Pempheridae</named-content></kwd></kwd-group><mixed-citation publication-type="journal"><person-group><name><surname>Pinheiro</surname><given-names>Hudson T.</given-names></name><name><surname>Bernardi</surname><given-names>Giacomo</given-names></name><name><surname>Rocha</surname><given-names>Luiz A.</given-names></name></person-group><article-title><italic><tp:taxon-name><tp:taxon-name-part taxon-name-part-type="genus">Pempheris</tp:taxon-name-part> <tp:taxon-name-part taxon-name-part-type="species">gasparinii</tp:taxon-name-part></tp:taxon-name></italic>, a new species of sweeper fish from Trindade Island, southwestern Atlantic (<tp:taxon-name><tp:taxon-name-part taxon-name-part-type="subclass">Teleostei</tp:taxon-name-part></tp:taxon-name>, <tp:taxon-name><tp:taxon-name-part taxon-name-part-type="family">Pempheridae</tp:taxon-name-part></tp:taxon-name>)</article-title><source>Zookeys</source><day>8</day><month>2</month><year>2016</year><volume>2016</volume><issue>561</issue><fpage>105</fpage><lpage>115</lpage><pub-id pub-id-type="doi">10.3897/zookeys.561.7263</pub-id></mixed-citation></tp:treatment-meta><tp:nomenclature><tp:taxon-name>
            <tp:taxon-name-part taxon-name-part-type="genus">Pempheris</tp:taxon-name-part>
            <tp:taxon-name-part taxon-name-part-type="species">gasparinii</tp:taxon-name-part>
            <object-id xmlns:xlink="http://www.w3.org/1999/xlink" content-type="zoobank" xlink:type="simple">http://zoobank.org/E4965E3A-F4BB-44DF-AE9B-51135B822B41</object-id>
          </tp:taxon-name><tp:taxon-status xmlns:xlink="http://www.w3.org/1999/xlink" xlink:type="simple">sp. n.</tp:taxon-status><xref ref-type="fig" rid="F1">Figs 1</xref><xref ref-type="fig" rid="F2">, 2, Trindade sweeper</xref><tp:nomenclature-citation-list><tp:nomenclature-citation><tp:taxon-name><tp:taxon-name-part taxon-name-part-type="genus">Pempheris</tp:taxon-name-part> <tp:taxon-name-part taxon-name-part-type="species">poeyi</tp:taxon-name-part></tp:taxon-name><comment>: <xref ref-type="bibr" rid="B6">Miranda-Ribeiro 1919</xref>: 173</comment></tp:nomenclature-citation><tp:nomenclature-citation><tp:taxon-name><tp:taxon-name-part taxon-name-part-type="genus">Pempheris</tp:taxon-name-part> <tp:taxon-name-part taxon-name-part-type="species">poeyi</tp:taxon-name-part></tp:taxon-name><comment>: <xref ref-type="bibr" rid="B8">Pinheiro et al. 2009</xref>: 49</comment></tp:nomenclature-citation><tp:nomenclature-citation><tp:taxon-name><tp:taxon-name-part taxon-name-part-type="genus">Pempheris</tp:taxon-name-part> <tp:taxon-name-part taxon-name-part-type="species">poeyi</tp:taxon-name-part></tp:taxon-name><comment>: <xref ref-type="bibr" rid="B16">Simon et al. 2013</xref>: 2121</comment></tp:nomenclature-citation><tp:nomenclature-citation><tp:taxon-name><tp:taxon-name-part taxon-name-part-type="genus">Pempheris</tp:taxon-name-part> <tp:taxon-name-part taxon-name-part-type="species">poeyi</tp:taxon-name-part></tp:taxon-name><comment>: <xref ref-type="bibr" rid="B10">Pinheiro et al. 2015</xref>: 20</comment></tp:nomenclature-citation></tp:nomenclature-citation-list></tp:nomenclature><tp:treatment-sec sec-type="Type locality"><title>Type locality.</title><p>Trindade Island, Espírito Santo State, Brazil.</p></tp:treatment-sec><tp:treatment-sec sec-type="Holotype"><title>Holotype.</title><p>
            <abbrev xmlns:xlink="http://www.w3.org/1999/xlink" content-type="institution" xlink:title="Universidade Federal do Espírito Santo" xlink:type="simple">CIUFES</abbrev> 2432, 64.5 mm SL, GenBank <ext-link xmlns:xlink="http://www.w3.org/1999/xlink" ext-link-type="gen" xlink:href="KJ609406" xlink:type="simple">KJ609406</ext-link>, Parcel pool, Trindade Island, Espírito Santo, Brazil. <named-content xmlns:xlink="http://www.w3.org/1999/xlink" content-type="dwc:verbatimCoordinates" xlink:type="simple">20°30'S, 29°20'W</named-content>, depth 1 m, collected by HT Pinheiro and JL Gasparini, 25 Jun 2009 (Figure <xref ref-type="fig" rid="F2">2</xref>).</p></tp:treatment-sec><tp:treatment-sec sec-type="Paratypes"><title>Paratypes.</title><p>
            <named-content xmlns:xlink="http://www.w3.org/1999/xlink" content-type="dwc:institutional_code" xlink:type="simple">CAS</named-content> 238409, 68.0 mm SL, <named-content xmlns:xlink="http://www.w3.org/1999/xlink" content-type="dwc:institutional_code" xlink:type="simple">CAS</named-content> 238410, 60.5 mm SL, <abbrev xmlns:xlink="http://www.w3.org/1999/xlink" content-type="institution" xlink:title="Universidade Federal do Espírito Santo" xlink:type="simple">CIUFES</abbrev> 2432, 64.6 mm SL, <named-content xmlns:xlink="http://www.w3.org/1999/xlink" content-type="dwc:institutional_code" xlink:type="simple">ZUEC</named-content> PIS 11233, 59.1 SL. Same data as holotype.</p></tp:treatment-sec><tp:treatment-sec sec-type="material"><title>Comparative material.</title><p><italic><tp:taxon-name><tp:taxon-name-part taxon-name-part-type="genus">Pempheris</tp:taxon-name-part> <tp:taxon-name-part taxon-name-part-type="species">poeyi</tp:taxon-name-part></tp:taxon-name></italic>: <named-content xmlns:xlink="http://www.w3.org/1999/xlink" content-type="dwc:institutional_code" xlink:type="simple">CAS</named-content> 238411 (one specimen, 52.7 mm SL, Curaçao), <named-content xmlns:xlink="http://www.w3.org/1999/xlink" content-type="dwc:institutional_code" xlink:type="simple">USNM</named-content> 318952 (two specimens, 34.6 and 39.1 mm SL, Tobago), <named-content xmlns:xlink="http://www.w3.org/1999/xlink" content-type="dwc:institutional_code" xlink:type="simple">USNM</named-content> 354575 (two specimens, 28.6 and 29.0 mm SL, Tobago); <italic><tp:taxon-name><tp:taxon-name-part taxon-name-part-type="genus">Pempheris</tp:taxon-name-part> <tp:taxon-name-part taxon-name-part-type="species">schomburgkii</tp:taxon-name-part></tp:taxon-name></italic>: <named-content xmlns:xlink="http://www.w3.org/1999/xlink" content-type="dwc:institutional_code" xlink:type="simple">CAS</named-content> 1595 (one specimen, 92.7 mm SL, Bahia, Brazil), <named-content xmlns:xlink="http://www.w3.org/1999/xlink" content-type="dwc:institutional_code" xlink:type="simple">CAS</named-content> 32060 (two specimens, 48.7 and 39.7 mm SL, Barbados), <named-content xmlns:xlink="http://www.w3.org/1999/xlink" content-type="dwc:institutional_code" xlink:type="simple">CAS</named-content> 236600 (one specimen, 99.2 mm SL, Curaçao), <named-content xmlns:xlink="http://www.w3.org/1999/xlink" content-type="dwc:institutional_code" xlink:type="simple">CAS</named-content> 236604 (one specimen, 103.4 mm SL, Curaçao).</p></tp:treatment-sec><tp:treatment-sec sec-type="Diagnosis"><title>Diagnosis.</title><p>
            <italic><tp:taxon-name><tp:taxon-name-part taxon-name-part-type="genus">Pempheris</tp:taxon-name-part> <tp:taxon-name-part taxon-name-part-type="species">gasparinii</tp:taxon-name-part></tp:taxon-name></italic> differs from its congeners by the following combination of character states: Head 3.2–3.7 in SL; body depth 2.7 in SL; head length 3.2–3.7 in SL; orbit diameter 1.9–2.7 in HL; caudal-peduncle depth 2.7–3.3 in HL; dorsal rays IV, 8–9; anal-fin rays III, 24–25; pectoral rays 15; lateral-line scales 51–54; scales below the lateral line 10–11; circumpeduncular scales 11–12; and gill rakers 23–25. Color in life mostly silvery, darker from mid-body to the lateral line and greenish above; fins are translucent with a darker tail. Color in alcohol light brown to silvery with darker dorsum and translucent fins; caudal fin darker. Additionally, mitochondrial DNA <abbrev xmlns:xlink="http://www.w3.org/1999/xlink" xlink:title="Cytochrome c oxidase subunit I" xlink:type="simple">COI</abbrev> sequences show a divergence of at least 4% from all Atlantic congeners.</p><!--PageBreak--></tp:treatment-sec><tp:treatment-sec sec-type="Description"><title>Description.</title><p>Dorsal-fin rays IV, 8 (IV, 8–9), all segmented rays branched; anal rays III, 24 (III, 24–25), first internal, all segmented rays branched; pectoral rays 15, the first rudimentary, second unbranched, remaining rays branched; pelvic rays I V (I V); principal caudal rays 9+9 (9–10+9), the median 16 branched (16–17); upper+lower procurrent caudal rays 6+6 (6–8+5–6), the most posterior of each side segmented dis<!--PageBreak-->tally; lateral-line scales 54 (51–53) to the base of the caudal fin, pored scales continuing to the end of the fin; gill rakers 6+19 = 25 (4–6+19–21).</p><p>Body moderately deep and compressed. Depth 2.7 (2.7) in SL and width 2.6 (2.4–2.7) in body depth; head length 3.2 (3.2–3.7) in SL and dorsal profile of head moderately convex; snout very short, 5.8 (6.3–8.2) in HL; orbit diameter 2.7 (1.9–2.4) in HL; interorbital width 2.5 (2.1–3.7) in HL; caudal-peduncle depth 3.3 (2.7–3.1) in HL; caudal-peduncle length 4.5 (2.7–4.1) in HL.</p><p>Mouth oblique, forming ~60°angle to horizontal axis of body; lower jaw slightly protruding when mouth fully closed; maxilla expanding posteriorly to a width two-thirds pupil diameter; upper jaw teeth very small, sharp, incurved, in two irregular rows anteriorly, narrowing to a single row posteriorly; lower jaw teeth small, in a patch with three to four irregular rows, outer one or two rows sharply nodular, inner two rows strongly recurved and narrowly sharp; vomer with expanded V-shaped patch (three to four irregular rows) of very small nodular teeth; palatines with a long and narrow patch (two irregular rows anteriorly to one posteriorly) of very small and medially curved teeth; tongue diamond shaped, upper surface with small papillae.</p><p>Gill rakers long, longest gill filaments two-thirds the length of longest gill raker. Gill opening extending dorsally, near level of center of orbit. Margin of preopercle smooth. Anterior and posterior nostril apertures vertically oval, positioned in front of dorsal edge of pupil, and separated by narrow septum; no membranous flap on nostril edges. Most scales cycloid, except finely ctenoid posteriorly in interorbital area, on nape, on dorsal area posteriorly to dorsal fin, and above lateral line and chest. Small scales covering slightly more than basal half of anal fin and slightly less than half of caudal fin.</p><p>Origin of dorsal fin posterior to vertical alignment of rear base of pectoral fin; predorsal length 2.4 (2.3–2.5) in SL; dorsal-fin base 6.4 (5.7–6.7) in SL; first dorsal spine short, 6.4 (6.6–8.0) in HL; fourth dorsal spine longest, 1.8 (1.4–1.8) in HL; first or second dorsal segmented rays longest, 1.4 (1.4) in HL; origin of anal fin aligned with end of dorsal fin base, preanal length 1.7 (1.7–1.8) in SL; anal-fin base short, 2.9 (2.7–2.9) in SL; first anal spine internal and very short; third anal spine short, 7.3 (6.7–8.8) in HL; longest anal segmented ray 3.4 (3.1–3.5) in HL; caudal-fin length 3.5 (4.0–4.4) in SL; caudal concavity 1.8 (1.6–1.8) in HL; second or third branched pectoral ray usually longest, 4.1 (3.9–4.3) in SL; origin of pelvic fins slightly posterior to rear base of pectoral fins, prepelvic length 2.6 (2.6–2.9) in SL; pelvic spine 3.3 (2.9–3.8) in HL; pelvic-fin length 2.1 (2.1–2.4) in HL.</p></tp:treatment-sec><tp:treatment-sec sec-type="Color in life"><title>Color in life.</title><p>Body mostly silvery, darker from mid-body to lateral line and greenish above; fins translucent with a darker tail (Figure <xref ref-type="fig" rid="F1">1</xref>).</p><fig id="F1" position="float" orientation="portrait"><label>Figure 1.</label><caption><p>Underwater picture of <italic><tp:taxon-name><tp:taxon-name-part taxon-name-part-type="genus">Pempheris</tp:taxon-name-part> <tp:taxon-name-part taxon-name-part-type="species">gasparinii</tp:taxon-name-part></tp:taxon-name></italic> sp. n. at the Parcel Pool, Trindade Island (top; photo J.L. Gasparini), and a specimen shortly after death (bottom; photo T. Simon).</p></caption><graphic xmlns:xlink="http://www.w3.org/1999/xlink" xlink:href="zookeys-561-105-g001.jpg" position="float" orientation="portrait" xlink:type="simple" id="oo_77117.jpg"/></fig></tp:treatment-sec><tp:treatment-sec sec-type="Color in alcohol"><title>Color in alcohol.</title><p>Body light brown, darker dorsally; fins pale except caudal fin with basal melanophores (Figure <xref ref-type="fig" rid="F2">2</xref>).</p><fig id="F2" position="float" orientation="portrait"><label>Figure 2.</label><caption><p>
          <italic><tp:taxon-name><tp:taxon-name-part taxon-name-part-type="genus">Pempheris</tp:taxon-name-part> <tp:taxon-name-part taxon-name-part-type="species">gasparinii</tp:taxon-name-part></tp:taxon-name></italic> sp. n., preserved holotype, 64.5 mm SL, <abbrev xmlns:xlink="http://www.w3.org/1999/xlink" content-type="institution" xlink:title="Universidade Federal do Espírito Santo" xlink:type="simple">CIUFES</abbrev> 3127 (photo A. Barber).</p></caption><graphic xmlns:xlink="http://www.w3.org/1999/xlink" xlink:href="zookeys-561-105-g002.jpg" position="float" orientation="portrait" xlink:type="simple" id="oo_77118.jpg"/></fig></tp:treatment-sec><tp:treatment-sec sec-type="Etymology"><title>Etymology.</title><p>The specific name honors our ichthyologist colleague and friend João Luiz Rosetti Gasparini, one of the pioneers on the study of taxonomy and biodiversity of reef fishes in Brazil and Trindade Island. “Gaspa” has contributed to nearly half of the descriptions of reef-fish species from Brazilian waters in the last two decades. To be treated as a noun in apposition.</p><!--PageBreak--><!--PageBreak--></tp:treatment-sec><tp:treatment-sec sec-type="Distribution and habitat"><title>Distribution and habitat.</title><p>
            <italic><tp:taxon-name><tp:taxon-name-part taxon-name-part-type="genus">Pempheris</tp:taxon-name-part> <tp:taxon-name-part taxon-name-part-type="species">gasparinii</tp:taxon-name-part></tp:taxon-name></italic> sp. n. is known only from the type locality, Trindade Island, Espírito Santo, Brazil. It has only been found schooling in the very shallow waters of the rocky Parcel pools (Figure <xref ref-type="fig" rid="F3">3</xref>).</p><fig id="F3" position="float" orientation="portrait"><label>Figure 3.</label><caption><p>Parcel Pool, Trindade Island, Brazil, type locality of <italic><tp:taxon-name><tp:taxon-name-part taxon-name-part-type="genus">Pempheris</tp:taxon-name-part> <tp:taxon-name-part taxon-name-part-type="species">gasparinii</tp:taxon-name-part></tp:taxon-name></italic> sp. n. (photo H.T. Pinheiro).</p></caption><graphic xmlns:xlink="http://www.w3.org/1999/xlink" xlink:href="zookeys-561-105-g003.jpg" position="float" orientation="portrait" xlink:type="simple" id="oo_77119.jpg"/></fig></tp:treatment-sec><tp:treatment-sec sec-type="Genetic data"><title>Genetic data.</title><p>A maximum likelihood phylogenetic reconstruction of Atlantic <italic><tp:taxon-name><tp:taxon-name-part taxon-name-part-type="genus">Pempheris</tp:taxon-name-part></tp:taxon-name></italic>, based on the mitochondrial <abbrev xmlns:xlink="http://www.w3.org/1999/xlink" xlink:type="simple"><def><p>cytochrome oxidase 1 </p></def>(CO1)</abbrev> marker, is presented in Figure <xref ref-type="fig" rid="F4">4</xref>. The Kimura-2 genetic distance between <italic><tp:taxon-name><tp:taxon-name-part taxon-name-part-type="genus">Pempheris</tp:taxon-name-part> <tp:taxon-name-part taxon-name-part-type="species">gasparinii</tp:taxon-name-part></tp:taxon-name></italic> sp. n. and its closest relative (<italic><tp:taxon-name><tp:taxon-name-part taxon-name-part-type="genus">Pempheris</tp:taxon-name-part> <tp:taxon-name-part taxon-name-part-type="species">poeyi</tp:taxon-name-part></tp:taxon-name></italic>) is 4%.</p><fig id="F4" position="float" orientation="portrait"><label>Figure 4.</label><caption><p>Maximum Likelihood tree of Atlantic <italic><tp:taxon-name><tp:taxon-name-part taxon-name-part-type="genus">Pempheris</tp:taxon-name-part></tp:taxon-name></italic> based on the mitochondrial cytochrome oxidase 1 (<abbrev xmlns:xlink="http://www.w3.org/1999/xlink" xlink:title="cytochrome oxidase 1" xlink:type="simple">CO1</abbrev>) marker. Labels correspond to sample names (following <xref ref-type="bibr" rid="B1">Azzurro et al. 2015</xref>), species names (when identified), collection locality, and biogeographic region. Bootstrap support (1000 replicates) for Neighbor-Joining and Maximum Likelihood are given at the node, in this order. The new species, <italic><tp:taxon-name><tp:taxon-name-part taxon-name-part-type="genus">Pempheris</tp:taxon-name-part> <tp:taxon-name-part taxon-name-part-type="species">gasparinii</tp:taxon-name-part></tp:taxon-name></italic>, is labeled in red.</p></caption><graphic xmlns:xlink="http://www.w3.org/1999/xlink" xlink:href="zookeys-561-105-g004.jpg" position="float" orientation="portrait" xlink:type="simple" id="oo_77120.jpg"/></fig></tp:treatment-sec><tp:treatment-sec sec-type="Comparative remarks"><title>Comparative remarks.</title><p>
            <italic><tp:taxon-name><tp:taxon-name-part taxon-name-part-type="genus">Pempheris</tp:taxon-name-part> <tp:taxon-name-part taxon-name-part-type="species">gasparinii</tp:taxon-name-part></tp:taxon-name></italic> differs from its Atlantic Ocean congeners by the smaller number of soft anal-fin rays (24–25) compared to <italic><tp:taxon-name><tp:taxon-name-part taxon-name-part-type="genus">Pempheris</tp:taxon-name-part> <tp:taxon-name-part taxon-name-part-type="species">schomburgkii</tp:taxon-name-part></tp:taxon-name></italic> (31–34), and greater number of lateral-line scales (51–54) and scales below the lateral line (10–11) compared to <italic><tp:taxon-name><tp:taxon-name-part taxon-name-part-type="genus">Pempheris</tp:taxon-name-part> <tp:taxon-name-part taxon-name-part-type="species">poeyi</tp:taxon-name-part></tp:taxon-name></italic> (47–49, and 9 scales respectively). <italic><tp:taxon-name><tp:taxon-name-part taxon-name-part-type="genus">Pempheris</tp:taxon-name-part> <tp:taxon-name-part taxon-name-part-type="species">gasparinii</tp:taxon-name-part></tp:taxon-name></italic> also has fewer circumpeduncular scales (11–12 vs 13), a smaller head (3.2–3.7 vs 2.8–3.1 in SL) and higher caudal peduncle depth (2.7–3.3 vs 3.5–4.0 in head length) compared to <italic><tp:taxon-name><tp:taxon-name-part taxon-name-part-type="genus">Pempheris</tp:taxon-name-part> <tp:taxon-name-part taxon-name-part-type="species">poeyi</tp:taxon-name-part></tp:taxon-name></italic>.</p><!--PageBreak--></tp:treatment-sec><ref-list><ref id="B6"><mixed-citation xmlns:xlink="http://www.w3.org/1999/xlink" xlink:type="simple">
          <person-group><name name-style="western"><surname>Miranda Ribeiro</surname><given-names>A</given-names></name></person-group> (<year>1919</year>) <article-title>A fauna vertebrada da Ilha da Trindade.</article-title> <source>Archivos do Museu Nacional</source> <volume>22</volume>: <fpage>171</fpage>–<lpage>194</lpage>.</mixed-citation></ref><ref id="B8"><mixed-citation xmlns:xlink="http://www.w3.org/1999/xlink" xlink:type="simple">
          <person-group><name name-style="western"><surname>Pinheiro</surname><given-names>HT</given-names></name><name name-style="western"><surname>Camilato</surname><given-names>V</given-names></name><name name-style="western"><surname>Gasparini</surname><given-names>JL</given-names></name><name name-style="western"><surname>Joyeux</surname><given-names>J</given-names></name></person-group> (<year>2009</year>) <article-title>New records of fishes for Trindade-Martin Vaz oceanic insular complex, Brazil.</article-title> <source>Zootaxa</source> <volume>2298</volume>: <fpage>45</fpage>–<lpage>54</lpage>.</mixed-citation></ref><ref id="B16"><mixed-citation xmlns:xlink="http://www.w3.org/1999/xlink" xlink:type="simple">
          <person-group><name name-style="western"><surname>Simon</surname><given-names>T</given-names></name><name name-style="western"><surname>Macieira</surname><given-names>RM</given-names></name><name name-style="western"><surname>Joyeux</surname><given-names>J-C</given-names></name></person-group> (<year>2013</year>) <article-title>The shore fishes of the Trindade-Martin Vaz insular complex: an update.</article-title> <source>Journal of Fish Biology</source> <volume>82</volume>: <fpage>2113</fpage>–<lpage>27</lpage>. doi: <ext-link xlink:type="simple" ext-link-type="doi" xlink:href="10.1111/jfb.12126">10.1111/jfb.12126</ext-link></mixed-citation></ref><ref id="B10"><mixed-citation xmlns:xlink="http://www.w3.org/1999/xlink" xlink:type="simple">
          <person-group><name name-style="western"><surname>Pinheiro</surname><given-names>HT</given-names></name><name name-style="western"><surname>Mazzei</surname><given-names>E</given-names></name><name name-style="western"><surname>Moura</surname><given-names>RL</given-names></name><name name-style="western"><surname>Amado-Filho</surname><given-names>GM</given-names></name><name name-style="western"><surname>Carvalho-Filho</surname><given-names>A</given-names></name><name name-style="western"><surname>Braga</surname><given-names>AC</given-names></name><name name-style="western"><surname>Costa</surname><given-names>PAS</given-names></name><name name-style="western"><surname>Ferreira</surname><given-names>BP</given-names></name><name name-style="western"><surname>Ferreira</surname><given-names>CEL</given-names></name><name name-style="western"><surname>Floeter</surname><given-names>SR</given-names></name><name name-style="western"><surname>Francini-Filho</surname><given-names>RB</given-names></name><name name-style="western"><surname>Gasparini</surname><given-names>JL</given-names></name><name name-style="western"><surname>Macieira</surname><given-names>RM</given-names></name><name name-style="western"><surname>Martins</surname><given-names>AS</given-names></name><name name-style="western"><surname>Olavo</surname><given-names>G</given-names></name><name name-style="western"><surname>Pimentel</surname><given-names>CR</given-names></name><name name-style="western"><surname>Rocha</surname><given-names>LA</given-names></name><name name-style="western"><surname>Sazima</surname><given-names>I</given-names></name><name name-style="western"><surname>Simon</surname><given-names>T</given-names></name><name name-style="western"><surname>Teixeira</surname><given-names>JB</given-names></name><name name-style="western"><surname>Xavier</surname><given-names>LB</given-names></name><name name-style="western"><surname>Joyeux</surname><given-names>J-C</given-names></name></person-group> (<year>2015</year>) <article-title>Fish biodiversity of the Vitória-Trindade Seamount Chain, southwestern Atlantic: an updated database.</article-title> <source>PLoS ONE</source> <volume>10</volume>: <elocation-id>e0118180</elocation-id>. doi: <ext-link xlink:type="simple" ext-link-type="doi" xlink:href="10.1371/journal.pone.0118180">10.1371/journal.pone.0118180</ext-link></mixed-citation></ref><ref id="B1"><mixed-citation xmlns:xlink="http://www.w3.org/1999/xlink" xlink:type="simple">
          <person-group><name name-style="western"><surname>Azzurro</surname><given-names>E</given-names></name><name name-style="western"><surname>Goren</surname><given-names>M</given-names></name><name name-style="western"><surname>Diamant</surname><given-names>A</given-names></name><name name-style="western"><surname>Galil</surname><given-names>B</given-names></name><name name-style="western"><surname>Bernardi</surname><given-names>G</given-names></name></person-group> (<year>2015</year>) <article-title>Establishing the identity and assessing the dynamics of invasion in the Mediterranean Sea by the dusky sweeper, <italic><tp:taxon-name><tp:taxon-name-part taxon-name-part-type="genus">Pempheris</tp:taxon-name-part> <tp:taxon-name-part taxon-name-part-type="species">rhomboidea</tp:taxon-name-part></tp:taxon-name></italic> Kossmann &amp; Räuber, 1877 (<tp:taxon-name><tp:taxon-name-part taxon-name-part-type="family">Pempheridae</tp:taxon-name-part></tp:taxon-name>, <tp:taxon-name><tp:taxon-name-part taxon-name-part-type="order">Perciformes</tp:taxon-name-part></tp:taxon-name>).</article-title> <source>Biological Invasions</source> <volume>17</volume>: <fpage>815</fpage>–<lpage>826</lpage>. doi: <ext-link xlink:type="simple" ext-link-type="doi" xlink:href="10.1007/s10530-014-0836-5">10.1007/s10530-014-0836-5</ext-link></mixed-citation></ref></ref-list></tp:taxon-treatment>
